# Supplementary material for: Serum Kynurenic Acid and Kynurenine Are Negatively Associated with the Risk of Adult Moyamoya Disease
Source: J Clin Med. 2022 Nov 29;11(23):7069. doi: 10.3390/jcm11237069 (PMC9739245; doi:10.3390/jcm11237069)
Supplement: Supplementary file 1 [file jcm-11-07069-s001.zip]

Archive with 1 entries (1 files):
- jcm-2025866-supplementary.pdf
